# Supplementary material for: Assessment of subjective emotional valence and long-lasting impact of life events: development and psychometrics of the Stralsund Life Event List (SEL)
Source: BMC Psychiatry. 2018 Apr 18;18:105. doi: 10.1186/s12888-018-1649-3 (PMC5907180; doi:10.1186/s12888-018-1649-3)
Supplement: Supplementary file 7 — Table S2. Descriptive statistics of the life event items for 2265 analysed participants of SHIP-LEGEND. Note: Due to the life event items some information is unavailable. Due to a low using frequency and in desire to improve the inter-individual comparability, open questions were not considered in the classification process. awithout missing values, bopen questions, cRating: 1 (very positive) – 5 (very negative), dRating: 0 (no social support desired), 1(no social support) – 4 (much social support). (XLSX 25 kb) [file 12888_2018_1649_MOESM7_ESM.xlsx]

## Sheet: Tabelle1
Table S2: Descriptive statistics of the life event items for 2265 analysed participants of SHIP-LEGEND
Life Event	Sample	Experienced			Valencec		Valencec		Classification	Social Supportd				Present Impact
					(time of occurrence)		(time of interview)
Abbr.	Na	Na	% yes	Number	Na	M(SD)	Na	M(SD)		Undesired		Desired		Na	% yes
				M(SD)						Na	%a	Na	M(SD)
FAMILIY ORIGIN
H1	2262	148	6.54	-	128	2.24 (1.15)	144	2.19 (1.10)	positive	58	43.28	76	3.03(1.36)	144	58.33
H2	2262	57	2.52	1.04 (0.19)	39	3.28 (1.28)	51	2.86 (1.11)	neutral	8	18.6	35	2.43 (1.40)	53	26.42
H3	2263	279	12.33	1.69 (2.39)	277	4.27 (0.69)	278	3.82 (1.03)	negative	50	18.25	224	2.69 (1.32)	278	39.57
H4	2252	263	11.68	1.02 (0.21)	210	3.52 (1.22)	147	2.96 (1.10)	negative	100	44.84	123	2.90 (1.32)	249	19.68
H5	2248	274	12.19	1.64 (2.37)	268	4.32 (0.75)	271	4.00 (0.87)	negative	61	22.59	209	2.44 (1.31)	271	31
H6	2257	2116	93.75	1.04 (0.28)	2113	2.11 (0.84)	2113	1.20 (0.78)	positive	899	42.65	1209	3.42 (1.00)	2097	49.69
H7b	2243	294	13.11	1.27 (1.36)	283	3.51 (1.37)	294	3.31 (1.36)	-	121	42.01	167	2.67 (1.37)	292	48.29
SOCIAL CONTACT/SPARE TIME
S8	2259	454	20.1	1.10 (0.40)	453	4.13 (0.80)	454	3.60 (0.99)	negative	200	44.35	251	2.96 (1.22)	453	26.81
S9	2251	2205	97.96	1.42 (1.72)	-	-	2203	1.82 (0.55)	positive	-	-	-	-	2195	90.8
S10	2261	555	24.55	1.22 (0.76)	535	3.93 (0.76)	554	3.64 (0.90)	negative	129	23.33	424	3.21 (1.09)	550	39.45
S11b	2246	222	9.88	1.23 (1.0)	211	3.44 (1.29)	219	3.11 (1.29)	-	92	42.99	122	3.15 (1.19)	218	52.75
MARRIAGE/RELATIONSHIPS
B12	2255	555	24.61	1.22 (0.76)	554	4.28 (0.71)	554	3.02 (0.93)	negative	240	43.48	312	3.04 (1.20)	551	14.52
B13	2261	2235	98.85	1.94 ( 1.13)	2228	1.48 (0.60)	2231	1.59 (0.77)	positive	-	-	-	-	2229	90.35
B14	2258	1973	87.38	1.12 (0.35)	1968	1.52 (0.70)	1967	1.69 (0.89	positive	-	-	-	-	1963	88.39
B15	2245	2208	98.35	-	-	-	2204	1.71 (0.60)	positive	-	-	-	-	2202	92.51
B16	2245	854	38.04	1.41 (1.49)	846	4.31 (0.70)	850	3.61 (1.06)	negative	254	29.88	596	3.08 (1.15)	852	27.46
B17	2249	969	43.09	1.63 (1.11)	963	3.58 (1.28)	962	2.76 (1.17)	negative	314	32.71	646	3.28 (1.07)	963	27.83
B18	2236	480	21.47	1.69 (2.16)	476	4.66 (0.61)	477	4.02 (1.01)	negative	157	32.98	319	3.24 (1.10)	477	20.55
B19b	2234	218	9.76	1.34 (1.59)	151	3.13 (1.56)	152	2.93 (1.51)	-	66	43.71	85	3.38 (1.01)	152	60.53
PREGNANCY/CHILDREN
K20	2259	219	9.69	1.08 (0.70)	216	4.12 (0.71)	219	3.63 (0.90)	negative	64	29.36	154	3.19 (1.11)	219	27.85
K21	2205	1988	90.16	1.97 (0.91)	1980	1.39 (0.68)	1981	1.34 (0.61)	positive	-	-	-	-	1978	95.15
K22	2201	68	3.09	1.10 (0.39)	67	2.93 (1.59)	68	2.40 (1.37)	neutral	23	34.85	43	3.42 (1.14)	68	58.82
K23	2230	359	16.1	1.26 (0.73)	356	4.15 (0.89)	356	3.66 (0.95)	negative	131	36.69	226	3.50 (0.93)	358	11.73
K24	2230	488	21.88	1.16 (0.43)	484	3.32 (1.05)	486	3.19 (0.99)	negative	238	49.07	247	3.29 (1.11)	483	18.01
K25	2100	1466	69.81	1.92 (0.94)	1455	2.82 (0.98)	1455	2.41 (0.79)	positive	974	67.45	470	3.36 (1.06)	1428	41.95
K26	2132	251	11.77	1.31 (1. 11)	250	4.49 (0.68)	250	3.92 (1.00)	negative	61	24.5	188	3.37 (1.06)	250	38.4
K27	2131	378	17.74	1.19 (1.09)	364	4.42 (0.65)	377	3.99 (0.90)	negative	91	24.33	283	3.22 (1.10)	377	47.21
K28	2120	1955	92.22	-	-	-	1927	1.52 (0.54)	positive	-	-	-	-	1947	97.69
K29b	2138	711	33.26	1.83 (1.53)	702	2.30 (1.51)	710	2.14 (1.39)	-	448	63.82	254	3.47 (1.04)	710	80.85
SCHOOL/TRAINING AND FURTHER EDUCATION
L30	2256	370	16.4	1.14 (0.49)	364	3.87 (0.89)	369	3.28 (0.90)	negative	142	38.69	225	3.21 (1.08)	369	13.82
L31	2256	2210	97.96	2.56 (1.12)	2206	1.61 (0.60)	2206	1.65 (0.62)	positive	1069	48.7	1126	3.47 (0.93)	2204	79.67
L32	2255	218	9.67	1.08 ( 0.33)	216	3.51 (1.12)	217	3.21 (1.12)	negative	96	44.04	122	2.88 (1.27)	215	23.26
L33	2256	178	7.89	1.18 (1.08)	176	3.93 (0.77)	177	3.40 (0.92)	negative	31	17.71	144	2.85 (1.21)	175	20
L34	2246	101	4.5	1.40 (1.73)	100	4.09 (0.88)	100	3.60 (0.99)	negative	28	28.28	71	2.73 (1.30)	100	17
L35	2240	2123	94.78	-	-	-	2122	1.83 (0.54)	positive	-	-	-	-	2117	82.66
L36	2255	712	31.57	1.03 (0.20)	707	3.93 (0.75)	705	3.17 (1.00)	negative	293	41.68	410	2.90 (1.26)	701	15.83
L37b	2234	218	9.76	1.14 (0.50)	217	2.02 (1.21)	217	1.99 (1.16)	-	111	51.15	106	3.32 (1.11)	217	70.97
CAREER/HOUSEHOLD
A38	2257	1031	45.68	1.56 (1.28)	1029	4.18 (0.92)	1030	3.59 (1.14)	negative	310	30.21	716	3.24 (1.10)	1023	26.3
A39	2250	1116	49.6	1.78 (1.71)	1111	1.64 (0.62)	1113	1.71 (0.68)	positive	610	55.1	497	3.46 (0.93)	1113	71.16
A40	2258	151	6.69	1.10 (0.44)	150	4.29 (0.78)	150	3.71 (1.10)	negative	30	20	120	3.22 (1.09)	149	27.52
A41	2255	1205	53.44	1.45 (1.05)	1203	2.43 (1.05)	1202	2.16 (0.90)	positive	488	40.77	709	3.33 (1.01)	1196	61.71
A42	2256	1018	45.12	1.61 (1.48)	993	3.76 (1.06)	1015	3.50 (1.04)	negative	363	35.83	650	3.24 (1.09)	1007	27.9
A43	2249	820	36.46	1.07 (0.49)	818	3.08 (1.17)	818	2.90 (1.13)	neutral	509	62.61	304	3.03 (1.20)	814	36.36
A44	2258	372	16.47	1.27 (1.34)	368	4.28 (0.71)	372	3.79 (0.95)	negative	61	16.53	308	3.20 (1.06)	371	31.81
A45	2256	874	38.74	-	870	2.55 (1.16)	869	2.32 (0.98)	positive	574	67.06	282	3.96 (1.23)	860	62.56
A46	2254	478	21.21	1.36 (1.57)	458	3.83 (0.89)	476	3.55 (0.96)	negative	94	19.92	378	3.16 (1.07)	472	38.14
A47	2254	2173	96.41	-	-	-	2171	1.85 (0.52)	positive	-	-	-	-	2164	87.38
A48b	2237	238	10.64	1.40 (1.49)	236	2.36 (1.43)	238	2.24 (1.27)	-	92	38.82	145	3.54 (0.86)	238	71.85
FINANCES
F49	2256	459	20.35	1.27 (1.23)	436	4.26 (0.71)	458	3.95 (0.92)	negative	100	21.83	358	2.95 (1.23)	457	40.04
F50	2252	1756	77.98	-	-	-	1754	2.10 (0.60)	positive	-	-	-	-	1749	82.85
F51b	2237	245	10.95	1.06 (0.27)	240	2.87 (1.43)	244	2.74 (1.40)	-	133	54.51	111	3.31 (1.13)	244	66.39
LIVING SITUATION
W52	2252	2140	95.03	2.93 (1.88)	2133	1.81 (0.90)	2137	1.79 (0.83)	positive	725	34.09	1402	3.62 (0.81)	2134	80.65
W53	2253	581	25.79	1.15 (0.89)	570	4.16 (0.74)	579	3.92 (0.86)	negative	193	33.57	382	2.77 (1.32)	577	14.56
W54b	2237	162	7.24	1.09 (0.32)	161	3.05 (1.52)	162	2.79 (1.44)	-	61	37.65	101	3.22 (1.07)	160	56.25
VIOLATION OF LAW
J55	2253	37	1.64	1.12 (0.46)	37	4.51 (0.69)	37	4.08 (0.92)	negative	14	38.89	22	2.95 (1.33)	37	18.92
J56b	2242	386	17.22	1.18 (0.85)	383	4.15 (1.00)	385	3.71 (1.08)	-	120	31.58	260	3.22 (1.14)	381	27.3
REUNIFICATION
D57	2071	1448	69.92	-	-	-	1445	2.68 (1.08)	positive	783	55.69	623	2.94 (1.23)	1433	66.15
D58	2252	92	4.09	1.07 (0.33)	91	4.00 (0.88)	91	3.56 (0.98)	negative	25	25.47	66	2.97 (1.18)	91	34.07
D59	2251	80	3.55	1.041 (1.10)	79	4.01 (0.79)	79	3.62 (0.87)	negative	36	45.57	43	3.02 (1.18)	79	22.78
D60	2221	2071	93.25	-	2047	2.41 (0.96)	2066	2.38 (0.89)	positive	-	-	-	-	2054	71.42
D61b	2234	259	11.59	1.30 (1.43)	258	2.63 (1.46)	259	2.45 (1.33)	-	144	56.03	113	3.19 (1.18)	258	66.28
ILLNESS
G62	2253	1325	58.81	2.26 (1.89)	1310	3.94 (1.02)	1317	3.40 (1.10.)	negative	259	19.76	1052	3.71 (0.74)	1314	35.92
G63	2256	117	5.19	1.64 (1.57)	116	3.33 (1.31)	117	2.90 (1.28)	neutral	17	14.53	100	3.53 (0.90)	117	58.97
G64	2253	1512	67.11	2.34 (2.20)	1498	4.41 (0.78)	1500	4.04 (1.03)	negative	377	25.18	1120	3.54 (0.89)	1501	47.5
G65	2255	679	30.11	1.18 (0.86)	657	3.49 (0.98)	674	3.23 (0.98)	negative	119	17.73	552	3.37 (1.02)	666	45.5
G66b	2240	213	9.51	1.19 (1.02)	204	3.97 (1.16)	213	3.55 (1.19)	-	55	26.19	155	3.62 (0.82)	212	68.4
DEATHS
T67	2195	137	6.24	1.06 (0.36)	123	4.81 (0.50)	123	4.46 (0.81)	negative	22	16.42	112	3.43 (1.04)	134	64.18
T68	2255	251	11.13	1.07 (0.27)	230	4.69 (0.70)	230	4.48 (0.85)	negative	30	12.24	215	3.67 (0.79)	248	57.66
T69	2255	1902	84.35	2.34 (1.42)	1721	4.57 (0.66)	1725	4.21 (0.85)	negative	416	22.26	1453	3.57 (0.86)	1876	41.68
T70	2248	831	36.97	1.31 (0.88)	812	4.37 (0.69)	810	3.78 (0.86)	negative	314	38.25	507	3.55 (0.88)	826	18.04
T71	2257	58	2.57	1.17 (0.50)	47	3.64 (1.19)	53	4.02 (0.93)	negative	11	20.75	42	2.74 (1.38)	54	35.19
T72	2256	205	9.09	1.52 (1.64)	197	4.62 (0.58)	200	4.38 (0.81)	negative	58	28.57	145	3.08 (1.18)	203	42.36
T73	2257	206	9.13	1.05 (0.25)	191	4.59 (0.71)	192	4.35 (0.82)	negative	65	32.02	138	3.43 (0.98)	203	39.9
ACCIDENTS. PHYSICAL AND SEXUAL ABUSE
O74	2253	211	9.37	1.32 (1.25)	192	4.58 (0.70)	196	4.27 (0.90)	negative	65	32.99	123	2.89 (1.35)	200	31.5
O75	2254	97	4.3	3.02 (3.87)	91	4.74 (0.55)	93	4.50 (0.77)	negative	19	20.43	74	2.31 (1.37)	93	46.24
O76	2254	53	2.35	1.62 (2.02)	50	4.50 (0.79)	50	4.48 (0.76)	negative	20	41.67	28	2.36 (1.45)	50	36
O77	2254	49	2.17	1.92 (2.76)	45	4.82 (0.39)	47	4.60 (0.68)	negative	13	27.66	34	2.00 (1.30)	47	46.81
U78	2256	230	10.2	1.32 (1.25)	221	4.57 (0.65)	226	4.08 (0.96)	negative	62	28.05	159	3.49 (0.98)	225	38.67
U79	2253	119	5.28	1.32 (1.38)	113	4.57 (0.64)	114	4.13 (0.86)	negative	42	39.25	65	3.26 (1.14)	117	23.08
WAR
R80	2249	81	3.6	1.40 (1.61)	76	4.58 (0.75)	78	4.53 (0.75)	negative	30	40.54	44	2.55 (1.45)	78	42.31
R81	2095	231	11.03	1.00 (0.00)	154	4.35 (0.90)	195	4.11 (0.93)	negative	64	35.36	117	2.28 (1.43)	197	30.46
Note: Due to the life event items some information is unavailable. Due to a low using frequency and in desire to improve the inter-individual comparability open questions were not considered in the classification process. awithout missing values, bopen questions, cRating: 1 (very positive) – 5 (very negative), dRating: 0 (no social support desired), 1( no social support) – 4 (much social support)
